# Supplementary material for: Xylooligosaccharides from Barley Malt Residue Produced by Microwave-Assisted Enzymatic Hydrolysis and Their Potential Uses as Prebiotics
Source: Plants (Basel). 2025 Mar 3;14(5):769. doi: 10.3390/plants14050769 (PMC11901517; doi:10.3390/plants14050769)
Supplement: Supplementary file 1 [file plants-14-00769-s001.zip]

Archive with 1 entries (1 files):
- plants-3426595-supplementary.pdf
